# Supplementary material for: The association between accelerometer-measured patterns of sedentary time and health risk in children and youth: results from the Canadian Health Measures Survey
Source: BMC Public Health. 2013 Mar 7;13:200. doi: 10.1186/1471-2458-13-200 (PMC3599834; doi:10.1186/1471-2458-13-200)
Supplement: Additional file 2: Table S2 — Associations between sedentary time variables and waist circumference, presented by sex and age groups. [file 1471-2458-13-200-S2.xls]

## Sheet: Sheet1
Additional File 2 (Table S2): Associations (regression coefficients, ß) between sedentary time variables and waist circumference, presented by sex and age groups.
	Boys			Girls
	6 to 10	11 to 14	15 to 19	6 to 10	11 to 14	15 to 19
Total sedentary time
All	-0.536683	1.84998	-0.97347	-0.982044	-2.48215	-2.36183
Number of breaks	-0.642029	-2.46349	-1.60211	-1.13943	-0.0369204	-0.0877593
20 minute bouts	-0.0836539	1.50649	-0.625798	-0.47124	-1.67669	-0.959508
40 minute bouts	-0.105497	1.51697	-0.561182	-0.455902	-1.22578	-0.821052
60 minute bouts	-0.0912395	1.14876	-0.250307	-0.199168	-1.19613	-0.839866
80 minute bouts	-0.121765	1.47917	-0.174367	-0.213734	-0.913975	-0.61554
100 minute bouts	0.0143569	1.25947	-0.582353	-0.285504	-0.573886	-0.231357
120 minute bouts	-0.00793681	1.69169	-0.846942	-0.0565968	-0.709474	-0.0342628
Weekdays after 3pm
All	-1.44451	3.39811	-0.553117	-1.01257	-3.14609	-1.90206
Number of breaks	-2.43931	-4.04*	-2.94071	-1.58504	0.0924838	-0.00284431
20 minute bouts	-0.622536	2.25095	0.05527	-0.431077	-2.25956	-0.763065
40 minute bouts	-0.0815139	2.23*	-0.233125	-0.51783	-1.92383	-0.92823
60 minute bouts	0.13622	1.61716	-0.316483	0.0179876	-1.26566	-1.18231
80 minute bouts	0.00411351	1.76*	0.736151	0.0389018	-1.79369	-1.09639
100 minute bouts	0.403238	1.50101	0.782945	-0.175734	-1.29496	-0.237372
120 minute bouts	0.372935	1.5074	-0.686404	0.156023	-0.860299	-0.484037
Week-ends
All	-0.268977	1.67957	-1.49691	-1.11158	-1.45884	-1.02023
Number of breaks	-0.30224	-0.924526	-1.18312	-0.219648	-0.24001	-0.837879
20 minute bouts	-0.220723	1.20366	-0.98894	-0.676726	-0.687484	-0.298378
40 minute bouts	-0.179094	1.0573	-0.740976	-0.456884	-0.316338	-0.0644427
60 minute bouts	-0.185053	0.969349	-0.614954	-0.358982	-0.527701	-0.23387
80 minute bouts	-0.150683	1.03856	-0.800641	-0.306878	-0.307298	-0.0178411
100 minute bouts	-0.0852923	0.839049	-1.00552	-0.326537	-0.38427	0.0916607
120 minute bouts	-0.0982754	1.07622	-0.941935	-0.202413	-0.339514	0.351373
Note: All regressions were adjusted for age, MVPA and accelerometer wear time.
Note: Beta co-efficients represent the change in BMI for every increase in sedentary behavior
of 60 minutes except for breaks where the betas represent change in BMI for every increase
of 10 breaks in sedentary behaviour.
Note: Significance set at p < .006 to account for multiple comparisons within each time period
BMI, body mass index
MVPA, moderate-to-vigorous physical activity
ß, beta co-efficient of the regression
* Significant association
