# Supplementary material for: The association between accelerometer-measured patterns of sedentary time and health risk in children and youth: results from the Canadian Health Measures Survey
Source: BMC Public Health. 2013 Mar 7;13:200. doi: 10.1186/1471-2458-13-200 (PMC3599834; doi:10.1186/1471-2458-13-200)
Supplement: Additional file 3: Table S3 — Associations between sedentary time variables and systolic blood pressure, presented by sex and age groups. [file 1471-2458-13-200-S3.xls]

## Sheet: Sheet1
Additional File 3 (Table S3): Associations (regression coefficients, ß) between sedentary time variables and systolic blood pressure, presented by sex and age groups.
	Boys			Girls
	6 to 10	11 to 14	15 to 19	6 to 10	11 to 14	15 to 19
Total sedentary time
All	0.694595	0.656766	-0.218168	-0.0110592	0.267908	-1.78787
Number of breaks	-0.166694	-0.982447	-0.749585	-0.0774926	0.0840695	1.1746
20 minute bouts	0.294097	0.40746	-0.257694	-0.0175369	-0.0366723	-0.950274
40 minute bouts	0.127078	0.589156	-0.197285	-0.0326001	0.0421002	-0.842027
60 minute bouts	0.154778	0.506716	-0.137602	0.0143606	-0.059097	-0.652249
80 minute bouts	0.128084	0.400918	-0.0126624	-0.149472	-0.154926	-0.490994
100 minute bouts	-0.150486	0.286216	0.0125178	-0.349102	-0.23309	-0.381473
120 minute bouts	-0.0351281	0.330592	-0.111252	-0.415725	-0.083724	-0.236399
Weekdays after 3pm
All	0.797167	-0.0957451	-0.492457	1.12616	1.32391	-1.848
Number of breaks	0.356811	0.447079	-1.25791	-0.255013	0.85562	1.07281
20 minute bouts	0.300447	-0.424726	-0.343815	0.899927	0.394091	-0.757383
40 minute bouts	0.243455	-0.0332038	-0.198493	0.576387	0.524944	-0.822739
60 minute bouts	0.392116	-0.0302449	0.0973886	0.319553	0.468811	-0.614134
80 minute bouts	0.0188515	0.0754962	0.419254	0.233988	0.280783	-0.468557
100 minute bouts	0.549831	0.381302	0.519518	-0.188621	0.257526	-0.20866
120 minute bouts	0.467032	0.163055	0.250985	0.0270206	0.587068	-0.112388
Week-ends
All	-0.036964	0.815912	-0.714693	-0.219602	-0.715488	-0.809316
Number of breaks	-0.109498	-0.473994	-0.0896005	0.496397	0.132245	0.364706
20 minute bouts	0.0106125	0.547225	-0.535241	-0.29727	-0.356085	-0.499156
40 minute bouts	-0.121348	0.504313	-0.400066	-0.136552	-0.243817	-0.51427
60 minute bouts	-0.0626968	0.506907	-0.368802	-0.130483	-0.301098	-0.473772
80 minute bouts	-0.0364275	0.645475	-0.306721	-0.16855	-0.361728	-0.150405
100 minute bouts	-0.124786	0.291319	-0.340051	-0.261897	-0.447735	-0.214342
120 minute bouts	0.0130399	0.487928	-0.397152	-0.203602	-0.470863	-0.0383131
Note: All regressions were adjusted for age, MVPA and accelerometer wear time.
Note: Beta co-efficients represent the change in BMI for every increase in sedentary behavior
of 60 minutes except for breaks where the betas represent change in BMI for every increase
of 10 breaks in sedentary behaviour.
Note: Significance set at p < .006 to account for multiple comparisons within each time period
BMI, body mass index
MVPA, moderate-to-vigorous physical activity
ß, beta co-efficient of the regression
* Significant association
