# Supplementary material for: The association between accelerometer-measured patterns of sedentary time and health risk in children and youth: results from the Canadian Health Measures Survey
Source: BMC Public Health. 2013 Mar 7;13:200. doi: 10.1186/1471-2458-13-200 (PMC3599834; doi:10.1186/1471-2458-13-200)
Supplement: Additional file 4: Table S4 — Associations between sedentary time variables and diastolic blood pressure, presented by sex and age groups. [file 1471-2458-13-200-S4.xls]

## Sheet: Sheet1
Additional File 4 (Table S4): Associations (regression coefficients, ß) between sedentary time variables and diastolic blood pressure, presented by sex and age groups.
	Boys			Girls
	6 to 10	11 to 14	15 to 19	6 to 10	11 to 14	15 to 19
Total sedentary time
All	0.428016	0.0712678	-0.261082	0.0376407	0.465135	-0.922558
Number of breaks	-0.217792	-0.597389	0.698854	0.979797	0.120046	0.60425
20 minute bouts	0.293713	0.0525273	-0.323824	-0.0447032	0.237049	-0.52145
40 minute bouts	0.088303	0.261279	-0.37086	-0.146721	0.0938371	-0.449528
60 minute bouts	0.0576873	0.283021	-0.348122	-0.0489574	0.0728881	-0.243485
80 minute bouts	-0.0217603	0.254567	-0.353688	-0.157993	-0.0704621	-0.0465283
100 minute bouts	-0.204778	0.205552	-0.255969	-0.384762	-0.114486	0.0301862
120 minute bouts	-0.0577151	0.242454	-0.511687	-0.397455	0.0291928	-0.0110667
Weekdays after 3pm
All	0.0284859	-0.967893	-0.512404	1.87232	0.949376	-0.748133
Number of breaks	0.0306703	0.146131	0.910251	0.677733	0.522503	0.337625
20 minute bouts	-0.0807846	-0.892828	-0.428029	1.278	0.513978	-0.0815978
40 minute bouts	-0.126015	-0.38865	-0.406738	0.666875	0.593741	-0.348097
60 minute bouts	-0.0426859	-0.276611	-0.245267	0.368799	0.342343	-0.277393
80 minute bouts	-0.267522	-0.242833	-0.342909	0.542085	0.536058	0.0710295
100 minute bouts	0.0892683	-0.00824524	-0.177913	-0.0498418	0.42742	0.330821
120 minute bouts	0.230896	-0.00649112	-0.303726	0.0754701	0.642897	0.511111
Week-ends
All	-0.0559663	0.546314	-1.1713	0.0795158	-0.160667	-0.549291
Number of breaks	-0.339549	-0.281265	1.02567	0.900714	0.147453	0.323722
20 minute bouts	0.0637766	0.333748	-0.84813	-0.217922	-0.0263455	-0.363681
40 minute bouts	-0.15445	0.32825	-0.72551	-0.117656	-0.0680313	-0.43633
60 minute bouts	-0.100924	0.362034	-0.674012	-0.0438535	0.0114709	-0.348589
80 minute bouts	-0.120633	0.380022	-0.689546	-0.0776647	-0.137584	0.00245493
100 minute bouts	-0.060059	0.248268	-0.640039	-0.163427	-0.150661	-0.0763127
120 minute bouts	-0.00717039	0.290645	-0.609972	0.0318704	-0.21973	-0.0906472
Note: All regressions were adjusted for age, MVPA and accelerometer wear time.
Note: Beta co-efficients represent the change in BMI for every increase in sedentary behavior
of 60 minutes except for breaks where the betas represent change in BMI for every increase
of 10 breaks in sedentary behaviour.
Note: Significance set at p < .006 to account for multiple comparisons within each time period
BMI, body mass index
MVPA, moderate-to-vigorous physical activity
ß, beta co-efficient of the regression
* Significant association
